# Supplementary material for: Natural variation in expression of a plant immune receptor mediates elicitor sensitivity
Source: PLoS One. 2026 Apr 3;21(4):e0343332. doi: 10.1371/journal.pone.0343332 (PMC13048380; doi:10.1371/journal.pone.0343332)
Supplement: S1 File — Back-crossing scheme of sexually compatible In11-responsive (G91833) and non-responsive (PI 638858) landraces, selecting the INR locus of Chr07 to generate INR/INR and inr-2/inr-2 introgression lines in the G19833 background. S2 Fig. Multiple alignment of 21 accessions of Andean Phaseolus vulgaris at the Inceptin Receptor (INR) locus. A) Alignment of WGS data of INR (Phvul.007G077500) with vertical lines representing single nucleotide polymorphisms (SNPs) called to reference genome Pvulgaris_442 v2.1 by bcftools (v1.17) [34]. Line colors are for differentiation clarity. Each haplotype is annotated with a name (P1 - P6) and a unique color. Due to low coverage depth, haplotypes marked with an asterisk indicate a potential match with the annotated variant. Accessions annotated with asterisks indicate accessions utilized for further analysis and promoter fusion assays. B) Alignment of WGS data of INR promoter with SNPs that lacked sufficient coverage marked by question marks. Vertical lines represent SNPs called by bcftools (v1.17). Low coverage is noted by dark grey bars overlaying the light grey tracks. Each haplotype is annotated with a name (P1 - P6) and a unique color matching the annotation in A). S3 Fig. INR expression corresponds to In11-responsive and unresponsive accessions. INR expression qRT-PCR data from leaf tissue in 14-day-old common beans. Expression corresponded with In11 sensitivity in responsive (PI 638852, PI 638856, W6 17024) and unresponsive accessions (PI 661803, PI 638858, W617019). Overall expression is relative to ubiquitin and normalized to undamaged, untreated tissue. S4 Fig. TF enrichment analysis did not yield single causal SNPs. A) Full 1.8 kb alignment summary and TF binding prediction from TSS (0 bp = TSS) of INR in common bean INR promoters. SNPs and deletions are indicated by red lines relative to pINRPI 638858. TF binding was predicted with the Gao labs PlantRegMap parameterized with the Arabidopsis thaliana reference dataset [37]. B [file pone.0343332.s001.zip]

Archive with 8 entries (8 files):
- S4Figure_20251201_Submission.tif
- S1_to_S3_Tables.xlsx
- S1Figure_20251201_Submission.tif
- S3Figure_20251201_Submission.tif
- S7Figure_20251203_Submission.tif
- S6Figure_20251201_Submission.tif
- S2Figure_20251201_Submission.tif
- S5Figure_20251201_Submission.tif
